# Supplementary material for: Simple and fast quantification of DNA damage by real-time PCR, and its application to nuclear and mitochondrial DNA from multiple tissues of aging zebrafish
Source: BMC Res Notes. 2017 Jul 11;10:269. doi: 10.1186/s13104-017-2593-x (PMC5504608; doi:10.1186/s13104-017-2593-x)
Supplement: Supplementary file 1 — Additional file 1. Additional tables. [file 13104_2017_2593_MOESM1_ESM.xls]

## Sheet: Table S1
Table S1
Regression curves for DNA strand breaks
nDNA for SLR PCR
Undigested	Digested		Expected lesions/10 kb		Detected lesions/10 kb		Difference compared to undigested samples
							P value (two-tail)
1	0		0		0
0.975	0.025		0.15466		0.174185		0.330963
0.95	0.05		0.313337		0.428812		0.0874723
0.9	0.1		0.64362		0.699432		0.0178648	*
0.8	0.2		1.36312		1.48881		0.009993	**
0.6	0.4		3.1205		3.05241		0.00916985	**
0.4	0.6		5.59738		5.529		1.3058e-05	***
0.2	0.8		9.83163		9.38978		0	***
0.1	0.9		14.0659		12.0517		0	***
Note: * p < 0.05, ** p < 0.01, ***p<0.001
mtDNA for SLR PCR
Undigested	Digested		Expected lesions/10 kb		Detected lesions/10 kb		Difference compared to undigested samples
							P value (two-tail)
1	0		0		0
0.975	0.025		0.127997		0.349855		0.119806
0.95	0.05		0.259319		0.550417		0.0239756	*
0.9	0.1		0.532662		0.70024		0.0168537	*
0.8	0.2		1.12813		1.18307		0.0360576	*
0.6	0.4		2.58254		2.7602		7.49841e-05	***
0.4	0.6		4.63241		4.95866		0.000151764	***
0.2	0.8		8.13669		8.10912		0	***
0.1	0.9		11.641		10.993		0	***
Note: * p < 0.05, ** p < 0.01, ***p<0.001
nDNA for LR PCR
Undigested	Digested		Expected lesions/10 kb		Detected lesions/10 kb		Difference compared to undigested samples
							P value (two-tail)
1	0		0		0
0.95	0.05		0.146469		0.246099		0.05	*
0.9	0.1		0.300858		0.446427		0.05	*
0.8	0.2		0.637189		0.608844		0.05	*
0.6	0.4		1.45867		1.59505		0.001	***
0.4	0.6		2.61648		2.70464		0.01	**
0.2	0.8		4.59577		4.51905		0.001	***
0.1	0.9		6.57506		6.45379		0.001	***
0.05	0.95		8.55435		7.96226		0.001	***
Note: * p < 0.05, ** p < 0.01, ***p<0.001
mtDNA for LR PCR
Undigested	Digested		Expected lesions/10 kb		Detected lesions/10 kb		Difference compared to undigested samples
							P value (two-tail)
1	0		0		0
0.95	0.05		0.139802		0.216445		0.01	**
0.9	0.1		0.287164		0.290312
0.8	0.2		0.608186		0.599931		0.05	*
0.6	0.4		1.39227		1.52284		0.01	**
0.4	0.6		2.49739		2.55399		0.01	**
0.2	0.8		4.38658		4.2019		0.01	**
0.1	0.9		6.27578		5.77012		0.01	**
0.05	0.95		8.16498		7.31902		0.01	**
Note: * p < 0.05, ** p < 0.01, ***p<0.001

## Sheet: Table S2
Table S2
Difference of sensitivity between SLR and LRPCR
nDNA damage induced by UVC
Dose of UVC	SLR		Long run		Difference between SLR and Long run
mJ/cm2	Lesion/10 kb		Lesion/10 kb		P values of t-test (two-tail)
0.5	1.20517		1.53125
1	2.02454		2.06433
2	3.61286		4.03091
5	7.36509		7.34464
10	13.2894		12.1324		0.250267
20	20.9369		17.6991		0.239642
50	38.3007		24.9372		0.0121878	*
Note: * p < 0.05
mtDNA damage induced by UVC
Dose of UVC	SLR		Long run		Difference between SLR and Long run
mJ/cm2	Lesion/10 kb		Lesion/10 kb		P values of t-test (two-tail)
0.5	0.911738		0.955845		0.774074
1	1.93683		1.55146		0.00903036	**
2	3.40843		2.98408		0.0682924
5	6.77926		5.52873		0.0279483	*
10	11.4789		8.89481		0.00190084	**
20	17.0107		11.9606		0.0123525	*
50	28.1031		15.0895		0.00800303	**
Note: * p < 0.05, ** p < 0.01

## Sheet: Table S3
Table S3
Caculation example:
DNA damage in brain
Samples	mtDLP1	mtDLP2	mtDLP3	Average1	STDEV1	mtref1	mtref2	mtref3	Average2	STDEV2	mtDLP/mtR	cv1	cv2	CV	STDEV	Lessions	Lessions/10kb
(Month)
5	1.29	1.28	1.27	1.28	0.01	1.15	1.1	1.11	1.12	0.0264575	1.14286	0.0078125	0.0236228	0.0248811	0.0284356	0	0
8	1.23	1.26	1.23	1.24	0.0173205	1.12	1.11	1.11	1.11333	0.0057735	1.11377	0.0139682	0.00518578	0.0148997	0.0165949	0.0257785	0.130326
12	1.11	1.05	1.04	1.06667	0.0378594	0.995	0.986	0.964	0.981667	0.0159478	1.08659	0.0354932	0.0162457	0.0390344	0.0424143	0.0504894	0.255255
20	0.579	0.564	0.566	0.569667	0.00814453	0.762	0.743	0.744	0.749667	0.0106927	0.759893	0.014297	0.0142632	0.0201952	0.0153462	0.408109	2.06324
